# Supplementary material for: Expression of NF-κB Isoforms and IKK Complex Subunits Differs in Peripheral Blood Mononuclear Cells (PBMCs) of Patients with Meningiomas: A Pilot Study
Source: Life (Basel). 2026 May 24;16(6):880. doi: 10.3390/life16060880 (PMC13301613; doi:10.3390/life16060880)
Supplement: Supplementary file 1 [file life-16-00880-s001.zip]

Archive with 3 entries (3 files):
- Figure S1.tiff
- Figure S2.tiff
- Tables S1-S6.pdf
